# Supplementary material for: DNA replication initiation factor RECQ4 possesses a role in antagonizing DNA replication initiation
Source: Nat Commun. 2023 Mar 4;14:1233. doi: 10.1038/s41467-023-36968-1 (PMC9985596; doi:10.1038/s41467-023-36968-1)
Supplement: Supplementary file 3 — Supplementary Data 1 [file 41467_2023_36968_MOESM3_ESM.xlsx]

## Sheet: Sheet1
WT	reference	Gene Symbol	Unique	Total	Sum Intensity	Intensity%		Q7	reference	Gene Symbol	Unique	Total	Sum Intensity	Intensity%
	sp|P53396|ACLY_HUMAN	ACLY	22	28	840000	1.44			sp|O75717|WDHD1_HUMAN	WDHD1	13	14	440000	0.11
	sp|P18206|VINC_HUMAN	VCL	17	18	270000	0.46			sp|Q9UJX2|CDC23_HUMAN	CDC23	11	12	460000	0.12
	sp|P22314|UBA1_HUMAN	UBA1	11	13	400000	0.69			sp|Q9BUA3|CK084_HUMAN	C11orf84	10	12	420000	0.11
	sp|P34932|HSP74_HUMAN	HSPA4	9	9	160000	0.28			sp|Q13042|CDC16_HUMAN	CDC16	9	9	240000	0.062
	sp|P14735|IDE_HUMAN	IDE	8	10	160000	0.27			sp|Q9UJX4|APC5_HUMAN	ANAPC5	8	9	220000	0.0563
	sp|Q99613|EIF3C_HUMAN	EIF3C	8	8	76000	0.13			sp|Q8TF66|LRC15_HUMAN	LRRC15	7	9	330000	0.0833
	sp|Q02218|ODO1_HUMAN	OGDH	7	9	110000	0.19			sp|O43823|AKAP8_HUMAN	AKAP8	6	7	110000	0.0287
	sp|Q7KZF4|SND1_HUMAN	SND1	7	8	180000	0.31			sp|Q9Y5Q9|TF3C3_HUMAN	GTF3C3	6	6	90000	0.023
	sp|O14841|OPLA_HUMAN	OPLAH	7	8	120000	0.21			sp|Q9Y4A5|TRRAP_HUMAN	TRRAP	6	6	120000	0.03
	sp|Q12882|DPYD_HUMAN	DPYD	7	8	180000	0.32			sp|Q9BQG0|MBB1A_HUMAN	MYBBP1A	6	6	81000	0.0207
	sp|P11586|C1TC_HUMAN	MTHFD1	7	7	61000	0.11			IGKC_MOUSE		5	12	1700000	0.43
	sp|P05023|AT1A1_HUMAN	ATP1A1	7	7	46000	0.0788			sp|Q99729|ROAA_HUMAN	HNRNPAB	5	10	130000	0.0324
	sp|P06737|PYGL_HUMAN	PYGL	7	7	72000	0.13			sp|P07355|ANXA2_HUMAN	ANXA2	5	6	160000	0.0401
	sp|Q99460|PSMD1_HUMAN	PSMD1	7	7	69000	0.12			sp|Q9BRT9|SLD5_HUMAN	GINS4	5	5	270000	0.0688
	sp|Q9Y490|TLN1_HUMAN	TLN1	6	8	14000	0.0239			sp|O75461|E2F6_HUMAN	E2F6	5	5	140000	0.0358
	sp|O75153|CLU_HUMAN	CLUH	6	6	44000	0.0751			sp|Q5T5X7|BEND3_HUMAN	BEND3	5	5	230000	0.0589
	sp|P49588|SYAC_HUMAN	AARS	5	6	76000	0.13			sp|O00571|DDX3X_HUMAN	DDX3X	5	5	150000	0.0389
	sp|Q86VP6|CAND1_HUMAN	CAND1	5	5	34000	0.0579			sp|P56282|DPOE2_HUMAN	POLE2	5	5	66000	0.0168
	sp|P25705|ATPA_HUMAN	ATP5A1	5	5	33000	0.0575			sp|P35251|RFC1_HUMAN	RFC1	5	5	61000	0.0157
	sp|Q9NYF8|BCLF1_HUMAN	BCLAF1	4	7	27000	0.047			sp|P12273|PIP_HUMAN	PIP	4	7	1200000	0.3
	sp|Q00341|VIGLN_HUMAN	HDLBP	4	7	34000	0.0593			sp|Q9Y248|PSF2_HUMAN	GINS2	4	5	110000	0.0285
	sp|Q7Z353|HDX_HUMAN	HDX	4	5	26000	0.0443			sp|P18754|RCC1_HUMAN	RCC1	4	4	110000	0.029
	sp|P05556|ITB1_HUMAN	ITGB1	4	5	75000	0.13			sp|P49643|PRI2_HUMAN	PRIM2	4	4	48000	0.0124
	sp|P23526|SAHH_HUMAN	AHCY	4	4	33000	0.0566			sp|Q96T88|UHRF1_HUMAN	UHRF1	4	4	89000	0.0229
	sp|Q00610|CLH1_HUMAN	CLTC	4	4	15000	0.0251			sp|Q9H2P0|ADNP_HUMAN	ADNP	4	4	220000	0.0565
	sp|Q9P2E9|RRBP1_HUMAN	RRBP1	4	4	28000	0.049			sp|P62136|PP1A_HUMAN	PPP1CA	4	4	49000	0.0126
	sp|P26640|SYVC_HUMAN	VARS	4	4	21000	0.0356			sp|Q93009|UBP7_HUMAN	USP7	4	4	49000	0.0125
	sp|Q14697|GANAB_HUMAN	GANAB	4	4	39000	0.0676			sp|Q10570|CPSF1_HUMAN	CPSF1	4	4	46000	0.0119
	sp|P09651|ROA1_HUMAN	HNRNPA1	3	4	35000	0.0604			sp|Q9UBW7|ZMYM2_HUMAN	ZMYM2	4	4	85000	0.0218
	sp|A3KMH1|VWA8_HUMAN	VWA8	3	3	16000	0.028			sp|Q9UBG3|CRNN_HUMAN	CRNN	3	4	27000	0.0069
	sp|O95373|IPO7_HUMAN	IPO7	3	3	27000	0.0466			sp|P04792|HSPB1_HUMAN	HSPB1	3	4	95000	0.0244
	sp|P33176|KINH_HUMAN	KIF5B	3	3	15000	0.0261			sp|Q8N488|RYBP_HUMAN	RYBP	3	3	61000	0.0156
	sp|P21399|ACOC_HUMAN	ACO1	3	3	25000	0.0424			sp|P01037|CYTN_HUMAN	CST1	3	3	330000	0.0835
	sp|O94979|SC31A_HUMAN	SEC31A	3	3	24000	0.0415			sp|P62316|SMD2_HUMAN	SNRPD2	3	3	69000	0.0177
	sp|Q12959|DLG1_HUMAN	DLG1	3	3	30000	0.0509			sp|Q12800|TFCP2_HUMAN	TFCP2	3	3	70000	0.0178
	sp|Q12840|KIF5A_HUMAN	KIF5A	3	3	20000	0.0344			sp|P62995|TRA2B_HUMAN	TRA2B	3	3	70000	0.0179
	sp|Q58FF7|H90B3_HUMAN	HSP90AB3P	3	3	25000	0.0424			sp|Q14974|IMB1_HUMAN	KPNB1	3	3	49000	0.0127
	sp|Q14524|SCN5A_HUMAN	SCN5A	2	5	1300000	2.25			sp|Q2TAY7|SMU1_HUMAN	SMU1	3	3	32000	0.00822
	sp|P46940|IQGA1_HUMAN	IQGAP1	2	3	6800	0.0117			sp|Q96DA0|ZG16B_HUMAN	ZG16B	3	3	79000	0.0203
	sp|Q99624|S38A3_HUMAN	SLC38A3	2	3	14000	0.0236			sp|Q9NYP3|DONS_HUMAN	DONSON	3	3	30000	0.00775
	sp|P35659|DEK_HUMAN	DEK	2	3	14000	0.0244			sp|Q9UPW6|SATB2_HUMAN	SATB2	3	3	53000	0.0137
	sp|P45378|TNNT3_HUMAN	TNNT3	2	2	16000	0.028			sp|Q14186|TFDP1_HUMAN	TFDP1	3	3	91000	0.0233
	sp|Q8N573|OXR1_HUMAN	OXR1	2	2	6100	0.0105			sp|Q6ZRS2|SRCAP_HUMAN	SRCAP	3	3	41000	0.0104
	sp|O00410|IPO5_HUMAN	IPO5	2	2	7200	0.0125			sp|Q9UH99|SUN2_HUMAN	SUN2	3	3	35000	0.00885
	sp|P54652|HSP72_HUMAN	HSPA2	2	2	11000	0.0196			sp|P14678|RSMB_HUMAN	SNRPB	3	3	84000	0.0216
	sp|P35573|GDE_HUMAN	AGL	2	2	20000	0.0346			sp|P40937|RFC5_HUMAN	RFC5	3	3	48000	0.0124
	tr|Q8TE01|Q8TE01_HUMAN	derp12	2	2	8000	0.0138			sp|O75400|PR40A_HUMAN	PRPF40A	3	3	90000	0.0232
	sp|Q9Y4L1|HYOU1_HUMAN	HYOU1	2	2	26000	0.0444			sp|Q09028|RBBP4_HUMAN	RBBP4	3	3	240000	0.0608
	sp|O15294|OGT1_HUMAN	OGT	2	2	10000	0.0179			sp|Q8N3U4|STAG2_HUMAN	STAG2	3	3	41000	0.0104
	sp|Q7L014|DDX46_HUMAN	DDX46	2	2	7500	0.0129			sp|Q92552|RT27_HUMAN	MRPS27	3	3	26000	0.00673
	sp|P69849|NOMO3_HUMAN	NOMO3	2	2	6800	0.0117			sp|P42357|HUTH_HUMAN	HAL	3	3	52000	0.0133
	sp|P16403|H12_HUMAN	HIST1H1C	2	2	16000	0.0277			sp|O00148|DX39A_HUMAN	DDX39A	3	3	68000	0.0173
	sp|P30613|KPYR_HUMAN	PKLR	2	2	21000	0.0358			sp|Q6KC79|NIPBL_HUMAN	NIPBL	3	3	26000	0.00676
	sp|Q9UHX1|PUF60_HUMAN	PUF60	2	2	4600	0.00793			sp|Q9H582|ZN644_HUMAN	ZNF644	3	3	28000	0.0071
	sp|P35606|COPB2_HUMAN	COPB2	2	2	13000	0.0226			sp|Q99829|CPNE1_HUMAN	CPNE1	3	3	20000	0.00522
	sp|P07327|ADH1A_HUMAN	ADH1A	2	2	180000	0.3			sp|P02812|PRB2_HUMAN	PRB2	2	4	18000	0.00468
	sp|Q86XP3|DDX42_HUMAN	DDX42	2	2	13000	0.0222			sp|Q8N201|INT1_HUMAN	INTS1	2	3	14000	0.00347
	sp|Q5JRX3|PREP_HUMAN	PITRM1	2	2	17000	0.0301			sp|Q08945|SSRP1_HUMAN	SSRP1	2	3	21000	0.00531
	sp|P29144|TPP2_HUMAN	TPP2	2	2	21000	0.0359			sp|Q16576|RBBP7_HUMAN	RBBP7	2	3	74000	0.019
	sp|Q9NPF5|DMAP1_HUMAN	DMAP1	2	2	9600	0.0166			sp|Q15637|SF01_HUMAN	SF1	2	2	15000	0.00391
	sp|P11216|PYGB_HUMAN	PYGB	2	2	37000	0.0644			sp|Q7L2E3|DHX30_HUMAN	DHX30	2	2	7000	0.0018
	sp|O94855|SC24D_HUMAN	SEC24D	2	2	18000	0.0308			sp|Q13151|ROA0_HUMAN	HNRNPA0	2	2	110000	0.0275
	sp|P26641|EF1G_HUMAN	EEF1G	2	2	5700	0.00983			tr|B2R5W2|B2R5W2_HUMAN	HNRNPC	2	2	85000	0.0218
	sp|P53621|COPA_HUMAN	COPA	2	2	10000	0.0176			sp|Q05048|CSTF1_HUMAN	CSTF1	2	2	29000	0.00752
	sp|P28370|SMCA1_HUMAN	SMARCA1	2	2	21000	0.0358			sp|P27482|CALL3_HUMAN	CALML3	2	2	29000	0.00746
	sp|P00367|DHE3_HUMAN	GLUD1	2	2	7800	0.0135			sp|Q9NZI7|UBIP1_HUMAN	UBP1	2	2	27000	0.00695
	sp|Q06830|PRDX1_HUMAN	PRDX1	2	2	19000	0.0321			sp|Q96KQ7|EHMT2_HUMAN	EHMT2	2	2	24000	0.00606
	sp|Q06278|AOXA_HUMAN	AOX1	2	2	86000	0.15			sp|Q96DI7|SNR40_HUMAN	SNRNP40	2	2	25000	0.00629
	sp|Q562R1|ACTBL_HUMAN	ACTBL2	1	5	38000	0.0655			sp|P61289|PSME3_HUMAN	PSME3	2	2	23000	0.00586
	sp|P02810|PRPC_HUMAN	PRH1	1	3	26000	0.0447			sp|P78371|TCPB_HUMAN	CCT2	2	2	11000	0.00274
	sp|P31939|PUR9_HUMAN	ATIC	1	2	3600	0.00613			sp|P09884|DPOLA_HUMAN	POLA1	2	2	36000	0.00929
	sp|Q9Y4E8|UBP15_HUMAN	USP15	1	2	4400	0.0076			tr|H3BU53|H3BU53_HUMAN	MGA	2	2	45000	0.0116
	sp|P37198|NUP62_HUMAN	NUP62	1	2	2300	0.00403			sp|P25311|ZA2G_HUMAN	AZGP1	2	2	60000	0.0155
	sp|P04004|VTNC_HUMAN	VTN	1	2	2800	0.00486			sp|Q6ZU65|UBN2_HUMAN	UBN2	2	2	8600	0.0022
	sp|Q92598|HS105_HUMAN	HSPH1	1	2	8000	0.0138			sp|O60341|KDM1A_HUMAN	KDM1A	2	2	18000	0.0046
	sp|O60716|CTND1_HUMAN	CTNND1	1	2	3700	0.00644			sp|Q01664|TFAP4_HUMAN	TFAP4	2	2	10000	0.00269
	sp|Q9UNF0|PACN2_HUMAN	PACSIN2	1	1	6000	0.0103			sp|Q9UPT8|ZC3H4_HUMAN	ZC3H4	2	2	8700	0.00223
	sp|Q58FF6|H90B4_HUMAN	HSP90AB4P	1	1	11000	0.0183			sp|Q92665|RT31_HUMAN	MRPS31	2	2	14000	0.00349
	sp|O00461|GOLI4_HUMAN	GOLIM4	1	1	8500	0.0147			sp|Q71UI9|H2AV_HUMAN	H2AFV	2	2	56000	0.0144
	sp|O43290|SNUT1_HUMAN	SART1	1	1	3000	0.00511			sp|A8MWD9|RUXGL_HUMAN	SNRPGP15	2	2	26000	0.00669
	sp|Q5H9R7|PP6R3_HUMAN	PPP6R3	1	1	4800	0.0083			sp|Q9UBC9|SPRR3_HUMAN	SPRR3	2	2	45000	0.0115
	sp|Q13200|PSMD2_HUMAN	PSMD2	1	1	4400	0.00768			sp|Q92499|DDX1_HUMAN	DDX1	2	2	23000	0.00596
	sp|Q7L7X3|TAOK1_HUMAN	TAOK1	1	1	11000	0.0192			sp|Q99496|RING2_HUMAN	RNF2	2	2	86000	0.022
	sp|P55157|MTP_HUMAN	MTTP	1	1	14000	0.0233			sp|P20618|PSB1_HUMAN	PSMB1	2	2	81000	0.0206
	sp|P69905|HBA_HUMAN	HBA1	1	1	9000	0.0156			sp|P10599|THIO_HUMAN	TXN	2	2	72000	0.0186
	sp|Q92925|SMRD2_HUMAN	SMARCD2	1	1	4400	0.00751			sp|Q8NHW5|RLA0L_HUMAN	RPLP0P6	2	2	15000	0.00375
	sp|Q15291|RBBP5_HUMAN	RBBP5	1	1	5000	0.0087			sp|P68871|HBB_HUMAN	HBB	2	2	40000	0.0103
	sp|Q13576|IQGA2_HUMAN	IQGAP2	1	1	3900	0.00674			sp|P04040|CATA_HUMAN	CAT	2	2	22000	0.00556
	sp|Q13111|CAF1A_HUMAN	CHAF1A	1	1	2500	0.00436			sp|Q96AE4|FUBP1_HUMAN	FUBP1	2	2	69000	0.0176
	sp|O43684|BUB3_HUMAN	BUB3	1	1	7700	0.0133			sp|Q9H307|PININ_HUMAN	PNN	2	2	43000	0.011
	sp|Q00266|METK1_HUMAN	MAT1A	1	1	10000	0.0179			sp|Q9HAW4|CLSPN_HUMAN	CLSPN	2	2	34000	0.00863
	sp|Q14152|EIF3A_HUMAN	EIF3A	1	1	3600	0.00615			sp|Q96EY1|DNJA3_HUMAN	DNAJA3	2	2	39000	0.00998
	sp|Q14694|UBP10_HUMAN	USP10	1	1	7400	0.0128			sp|P12236|ADT3_HUMAN	SLC25A6	2	2	22000	0.00576
	sp|P33121|ACSL1_HUMAN	ACSL1	1	1	5400	0.00934			sp|Q9NVI7|ATD3A_HUMAN	ATAD3A	2	2	37000	0.00944
	sp|Q7Z6I8|CE024_HUMAN	C5orf24	1	1	3900	0.00681			sp|P61244|MAX_HUMAN	MAX	2	2	59000	0.015
	sp|P41252|SYIC_HUMAN	IARS	1	1	2900	0.00497			sp|P62258|1433E_HUMAN	YWHAE	2	2	53000	0.0136
	sp|Q8NE71|ABCF1_HUMAN	ABCF1	1	1	8300	0.0143			sp|Q9UKN8|TF3C4_HUMAN	GTF3C4	2	2	19000	0.00482
	tr|Q53H87|Q53H87_HUMAN		1	1	24000	0.0408			sp|Q6ZN30|BNC2_HUMAN	BNC2	2	2	26000	0.00655
	sp|Q9UM54|MYO6_HUMAN	MYO6	1	1	1500	0.00267			tr|Q68E03|Q68E03_HUMAN	DKFZp686L22104	1	2	17000	0.00435
	sp|Q8IWX8|CHERP_HUMAN	CHERP	1	1	9500	0.0164			sp|P04280|PRP1_HUMAN	PRB1	1	2	33000	0.00856
	sp|Q9Y600|CSAD_HUMAN	CSAD	1	1	5900	0.0101			sp|O60884|DNJA2_HUMAN	DNAJA2	1	2	20000	0.00516
	sp|P05107|ITB2_HUMAN	ITGB2	1	1	790	0.00136			sp|P07478|TRY2_HUMAN	PRSS2	1	2	2600000	0.67
	sp|P40394|ADH7_HUMAN	ADH7	1	1	19000	0.0334			sp|P01834|IGKC_HUMAN	IGKC	1	2	31000	0.00786
	sp|O00425|IF2B3_HUMAN	IGF2BP3	1	1	2400	0.00414			sp|P01036|CYTS_HUMAN	CST4	1	2	130000	0.0342
	sp|P45880|VDAC2_HUMAN	VDAC2	1	1	4300	0.00738			sp|P40938|RFC3_HUMAN	RFC3	1	2	22000	0.00551
	sp|P28325|CYTD_HUMAN	CST5	1	1	3600	0.00623			sp|Q09666|AHNK_HUMAN	AHNAK	1	2	42000	0.0107
	sp|P09923|PPBI_HUMAN	ALPI	1	1	6900	0.012			sp|Q15287|RNPS1_HUMAN	RNPS1	1	1	26000	0.00676
	sp|Q8WVM7|STAG1_HUMAN	STAG1	1	1	2300	0.00393			tr|Q9UL78|Q9UL78_HUMAN		1	1	19000	0.00498
	sp|Q96N76|HUTU_HUMAN	UROC1	1	1	3900	0.00676			sp|P0CG04|IGLC1_HUMAN	IGLC1	1	1	70000	0.0179
	sp|Q15392|DHC24_HUMAN	DHCR24	1	1	5600	0.00972			sp|P83916|CBX1_HUMAN	CBX1	1	1	11000	0.00286
	sp|P47989|XDH_HUMAN	XDH	1	1	10000	0.0181			tr|B9EGR5|B9EGR5_HUMAN	MGA	1	1	11000	0.00269
	sp|Q86UP2|KTN1_HUMAN	KTN1	1	1	1400	0.00236			sp|O75494|SRS10_HUMAN	SRSF10	1	1	7000	0.00179
	sp|O76021|RL1D1_HUMAN	RSL1D1	1	1	2900	0.00506			sp|Q01130|SRSF2_HUMAN	SRSF2	1	1	5300	0.00136
	sp|P35611|ADDA_HUMAN	ADD1	1	1	2300	0.00395			tr|Q53GL6|Q53GL6_HUMAN	RALY	1	1	9500	0.00244
	sp|Q00325|MPCP_HUMAN	SLC25A3	1	1	17000	0.0287			sp|Q8N680|ZBTB2_HUMAN	ZBTB2	1	1	15000	0.00378
	sp|P19823|ITIH2_HUMAN	ITIH2	1	1	5800	0.01			sp|Q8WUA4|TF3C2_HUMAN	GTF3C2	1	1	7300	0.00188
	sp|Q14240|IF4A2_HUMAN	EIF4A2	1	1	4200	0.00728			sp|P13929|ENOB_HUMAN	ENO3	1	1	22000	0.00552
	sp|Q9ULK4|MED23_HUMAN	MED23	1	1	2100	0.00361			sp|Q9H0E9|BRD8_HUMAN	BRD8	1	1	3200	0.000817
	sp|Q96SI9|STRBP_HUMAN	STRBP	1	1	4100	0.00714			sp|Q9NR33|DPOE4_HUMAN	POLE4	1	1	2900	0.000732
	sp|P46060|RAGP1_HUMAN	RANGAP1	1	1	3200	0.00545			sp|Q9BY77|PDIP3_HUMAN	POLDIP3	1	1	5300	0.00137
	sp|P39023|RL3_HUMAN	RPL3	1	1	4900	0.00845			sp|Q9NVV4|PAPD1_HUMAN	MTPAP	1	1	6400	0.00163
	sp|P11940|PABP1_HUMAN	PABPC1	1	1	5500	0.00943			sp|P61962|DCAF7_HUMAN	DCAF7	1	1	29000	0.00739
	sp|Q9NTI5|PDS5B_HUMAN	PDS5B	1	1	2500	0.00438			sp|Q9P2I0|CPSF2_HUMAN	CPSF2	1	1	3400	0.00087
	sp|O15067|PUR4_HUMAN	PFAS	1	1	4000	0.00685			sp|Q9H4W6|COE3_HUMAN	EBF3	1	1	4200	0.00106
	sp|O14641|DVL2_HUMAN	DVL2	1	1	2100	0.00365			sp|P17661|DESM_HUMAN	DES	1	1	46000	0.0117
	sp|P19022|CADH2_HUMAN	CDH2	1	1	5900	0.0103			sp|P23528|COF1_HUMAN	CFL1	1	1	6400	0.00164
	sp|Q96HU8|DIRA2_HUMAN	DIRAS2	1	1	8900	0.0153			sp|Q9UGM3|DMBT1_HUMAN	DMBT1	1	1	170000	0.0424
	sp|Q9BUJ2|HNRL1_HUMAN	HNRNPUL1	1	1	8500	0.0147			sp|Q8WV22|NSE1_HUMAN	NSMCE1	1	1	5600	0.00144
	sp|Q16650|TBR1_HUMAN	TBR1	1	1	2000	0.00339			sp|Q9BQ04|RBM4B_HUMAN	RBM4B	1	1	5000	0.00128
	sp|P05412|JUN_HUMAN	JUN	1	1	1700	0.00287			sp|P16989|YBOX3_HUMAN	YBX3	1	1	10000	0.00256
	sp|P00966|ASSY_HUMAN	ASS1	1	1	17000	0.0288			sp|Q86SE9|PCGF5_HUMAN	PCGF5	1	1	11000	0.00291
	sp|Q07075|AMPE_HUMAN	ENPEP	1	1	15000	0.0251			sp|Q9Y3B4|SF3B6_HUMAN	SF3B6	1	1	8100	0.00207
	sp|O15047|SET1A_HUMAN	SETD1A	1	1	2600	0.00445			sp|O60885|BRD4_HUMAN	BRD4	1	1	8700	0.00224
	sp|P00558|PGK1_HUMAN	PGK1	1	1	2500	0.00432			sp|Q9Y5B9|SP16H_HUMAN	SUPT16H	1	1	11000	0.00287
	sp|O15320|CTGE5_HUMAN	CTAGE5	1	1	8900	0.0154			sp|Q96C92|SDCG3_HUMAN	SDCCAG3	1	1	1300	0.000342
	sp|P62753|RS6_HUMAN	RPS6	1	1	4500	0.00775			sp|P15515|HIS1_HUMAN	HTN1	1	1	13000	0.00334
	sp|Q15208|STK38_HUMAN	STK38	1	1	11000	0.0182			sp|Q8N4F0|BPIB2_HUMAN	BPIFB2	1	1	2800	0.000713
	sp|P22307|NLTP_HUMAN	SCP2	1	1	2900	0.00503			sp|Q9Y5L4|TIM13_HUMAN	TIMM13	1	1	16000	0.004
	tr|Q562Z4|Q562Z4_HUMAN	ACT	1	1	9000	0.0155			sp|P19525|E2AK2_HUMAN	EIF2AK2	1	1	4300	0.0011
	tr|M0QYG6|M0QYG6_HUMAN		1	1	10000	0.0178			sp|Q14011|CIRBP_HUMAN	CIRBP	1	1	3900	0.00101
	sp|P61353|RL27_HUMAN	RPL27	1	1	6000	0.0103			sp|Q96T58|MINT_HUMAN	SPEN	1	1	5800	0.00149
	sp|O00267|SPT5H_HUMAN	SUPT5H	1	1	3800	0.0065			sp|Q13112|CAF1B_HUMAN	CHAF1B	1	1	11000	0.00273
	sp|Q14966|ZN638_HUMAN	ZNF638	1	1	3400	0.00584			sp|O43251|RFOX2_HUMAN	RBFOX2	1	1	17000	0.00439
	sp|P01130|LDLR_HUMAN	LDLR	1	1	3100	0.00532			sp|P62829|RL23_HUMAN	RPL23	1	1	15000	0.00378
	sp|P78527|PRKDC_HUMAN	PRKDC	44	46	810000	1.41			sp|Q14562|DHX8_HUMAN	DHX8	1	1	1500	0.000386
	sp|O94761|RECQ4_HUMAN	RECQL4	27	108	9500000	16.46			sp|P00491|PNPH_HUMAN	PNP	1	1	9200	0.00236
	sp|P52272|HNRPM_HUMAN	HNRNPM	25	63	2400000	4.22			sp|Q9BRJ7|TIRR_HUMAN	NUDT16L1	1	1	11000	0.00272
	sp|Q8IWI9|MGAP_HUMAN	MGA	23	26	350000	0.6			sp|Q9NWB1|RFOX1_HUMAN	RBFOX1	1	1	29000	0.00749
	sp|Q00839|HNRPU_HUMAN	HNRNPU	21	34	1700000	2.97			sp|P04075|ALDOA_HUMAN	ALDOA	1	1	26000	0.00655
	sp|Q13263|TIF1B_HUMAN	TRIM28	20	36	1300000	2.22			sp|Q9GZR1|SENP6_HUMAN	SENP6	1	1	5200	0.00132
	sp|P62736|ACTA_HUMAN	ACTA2	17	89	7300000	12.58			sp|Q8NFD5|ARI1B_HUMAN	ARID1B	1	1	5600	0.00143
	sp|P43243|MATR3_HUMAN	MATR3	16	33	770000	1.33			sp|Q86W42|THOC6_HUMAN	THOC6	1	1	6700	0.00173
	sp|Q92841|DDX17_HUMAN	DDX17	16	19	480000	0.84			sp|O95816|BAG2_HUMAN	BAG2	1	1	22000	0.00575
	sp|P09874|PARP1_HUMAN	PARP1	16	18	250000	0.44			sp|Q9HCG8|CWC22_HUMAN	CWC22	1	1	6100	0.00156
	sp|Q08211|DHX9_HUMAN	DHX9	15	25	410000	0.71			sp|Q9BSM1|PCGF1_HUMAN	PCGF1	1	1	9400	0.0024
	sp|Q8IX01|SUGP2_HUMAN	SUGP2	12	14	140000	0.24			sp|Q8WXF0|SRS12_HUMAN	SRSF12	1	1	35000	0.00889
	sp|Q7L590|MCM10_HUMAN	MCM10	12	13	170000	0.3			sp|P50914|RL14_HUMAN	RPL14	1	1	15000	0.00391
	sp|Q12906|ILF3_HUMAN	ILF3	12	13	320000	0.55			sp|Q9UMN6|KMT2B_HUMAN	KMT2B	1	1	3100	0.000801
	sp|P20700|LMNB1_HUMAN	LMNB1	12	12	140000	0.25			sp|Q9NRL2|BAZ1A_HUMAN	BAZ1A	1	1	8600	0.00219
	sp|P61978|HNRPK_HUMAN	HNRNPK	11	18	630000	1.09			sp|P24468|COT2_HUMAN	NR2F2	1	1	5000	0.00128
	sp|P49736|MCM2_HUMAN	MCM2	11	14	170000	0.3			sp|Q96DE5|APC16_HUMAN	ANAPC16	1	1	12000	0.00298
	sp|Q9UQ35|SRRM2_HUMAN	SRRM2	11	11	120000	0.2			sp|Q7Z2Z1|TICRR_HUMAN	TICRR	1	1	11000	0.00272
	sp|Q9Y230|RUVB2_HUMAN	RUVBL2	10	10	150000	0.25			sp|Q6NZY4|ZCHC8_HUMAN	ZCCHC8	1	1	16000	0.00418
	sp|Q14566|MCM6_HUMAN	MCM6	9	13	99000	0.17			tr|B4DVK5|B4DVK5_HUMAN		1	1	33000	0.00849
	sp|P0DMV9|HS71B_HUMAN	HSPA1B	9	12	210000	0.36			sp|Q9NPI1|BRD7_HUMAN	BRD7	1	1	7000	0.00179
	sp|Q15717|ELAV1_HUMAN	ELAVL1	9	12	610000	1.06			sp|P41219|PERI_HUMAN	PRPH	1	1	20000	0.00519
	sp|P13010|XRCC5_HUMAN	XRCC5	9	9	97000	0.17			sp|P49720|PSB3_HUMAN	PSMB3	1	1	4200	0.00106
	sp|P08670|VIME_HUMAN	VIM	9	9	100000	0.18			tr|B4DJM5|B4DJM5_HUMAN		1	1	17000	0.00428
	sp|P21333|FLNA_HUMAN	FLNA	9	9	54000	0.0939			sp|Q9H9B1|EHMT1_HUMAN	EHMT1	1	1	10000	0.00257
	sp|Q15233|NONO_HUMAN	NONO	9	9	97000	0.17			sp|Q6UN15|FIP1_HUMAN	FIP1L1	1	1	9700	0.00249
	sp|O75533|SF3B1_HUMAN	SF3B1	9	9	68000	0.12			sp|O95400|CD2B2_HUMAN	CD2BP2	1	1	9100	0.00234
	sp|P63261|ACTG_HUMAN	ACTG1	8	20	9900000	17.08			sp|P56545|CTBP2_HUMAN	CTBP2	1	1	25000	0.00651
	sp|Q9UKM9|RALY_HUMAN	RALY	8	10	120000	0.21			sp|O75934|SPF27_HUMAN	BCAS2	1	1	4800	0.00122
	sp|P33993|MCM7_HUMAN	MCM7	8	9	170000	0.29			sp|P26358|DNMT1_HUMAN	DNMT1	1	1	14000	0.00361
	sp|Q15393|SF3B3_HUMAN	SF3B3	8	9	93000	0.16			sp|P50990|TCPQ_HUMAN	CCT8	1	1	8400	0.00214
	sp|P98175|RBM10_HUMAN	RBM10	8	8	130000	0.22			sp|Q12996|CSTF3_HUMAN	CSTF3	1	1	1100	0.000289
	sp|Q9NR30|DDX21_HUMAN	DDX21	8	8	100000	0.18			sp|P51571|SSRD_HUMAN	SSR4	1	1	7000	0.00178
	sp|P17844|DDX5_HUMAN	DDX5	8	8	160000	0.27			sp|Q9UK61|TASOR_HUMAN	FAM208A	1	1	11000	0.0029
	sp|Q15459|SF3A1_HUMAN	SF3A1	8	8	66000	0.11			tr|G5EA36|G5EA36_HUMAN	CDC27	1	1	34000	0.0086
	sp|P62805|H4_HUMAN	HIST1H4A	7	20	620000	1.08			sp|O75448|MED24_HUMAN	MED24	1	1	7900	0.00203
	sp|P34931|HS71L_HUMAN	HSPA1L	7	13	490000	0.85			sp|Q8NI27|THOC2_HUMAN	THOC2	1	1	8900	0.00227
	sp|P38646|GRP75_HUMAN	HSPA9	7	8	68000	0.12			sp|O75369|FLNB_HUMAN	FLNB	1	1	4700	0.0012
	sp|O43143|DHX15_HUMAN	DHX15	7	8	76000	0.13			sp|P60174|TPIS_HUMAN	TPI1	1	1	5500	0.0014
	sp|P25205|MCM3_HUMAN	MCM3	7	8	88000	0.15			sp|Q8NHM5|KDM2B_HUMAN	KDM2B	1	1	13000	0.00334
	sp|Q86U86|PB1_HUMAN	PBRM1	7	8	52000	0.0898			sp|Q49A26|GLYR1_HUMAN	GLYR1	1	1	14000	0.00361
	sp|Q13435|SF3B2_HUMAN	SF3B2	7	7	57000	0.0983			sp|Q9UL40|ZN346_HUMAN	ZNF346	1	1	11000	0.00285
	sp|P33992|MCM5_HUMAN	MCM5	7	7	56000	0.0964			sp|Q04837|SSBP_HUMAN	SSBP1	1	1	6000	0.00154
	sp|P11142|HSP7C_HUMAN	HSPA8	7	7	90000	0.16			tr|A1A4E9|A1A4E9_HUMAN	KRT13	1	1	85000	0.0217
	sp|Q9UQE7|SMC3_HUMAN	SMC3	7	7	26000	0.0452			sp|P63208|SKP1_HUMAN	SKP1	1	1	3800	0.000984
	sp|Q15029|U5S1_HUMAN	EFTUD2	7	7	92000	0.16			sp|Q9UKV3|ACINU_HUMAN	ACIN1	1	1	17000	0.00447
	sp|Q9UJX3|APC7_HUMAN	ANAPC7	7	7	48000	0.0821			sp|Q9BUQ8|DDX23_HUMAN	DDX23	1	1	24000	0.00602
	sp|Q14683|SMC1A_HUMAN	SMC1A	7	7	56000	0.096			sp|P49848|TAF6_HUMAN	TAF6	1	1	18000	0.00464
	sp|P68104|EF1A1_HUMAN	EEF1A1	7	7	260000	0.44			sp|P23396|RS3_HUMAN	RPS3	1	1	8000	0.00204
	sp|P33778|H2B1B_HUMAN	HIST1H2BB	6	8	470000	0.81			sp|Q13127|REST_HUMAN	REST	1	1	6900	0.00176
	sp|P14625|ENPL_HUMAN	HSP90B1	6	7	90000	0.16			sp|P0DOX2|IGA2_HUMAN		1	1	38000	0.00971
	sp|Q14839|CHD4_HUMAN	CHD4	6	7	33000	0.0568			sp|P18124|RL7_HUMAN	RPL7	1	1	13000	0.00343
	sp|P12956|XRCC6_HUMAN	XRCC6	6	6	50000	0.087			sp|P51608|MECP2_HUMAN	MECP2	1	1	8800	0.00226
	sp|Q969R5|LMBL2_HUMAN	L3MBTL2	6	6	72000	0.12			sp|Q05BQ5|MBTD1_HUMAN	MBTD1	1	1	11000	0.00295
	sp|O43390|HNRPR_HUMAN	HNRNPR	6	6	82000	0.14			sp|Q99873|ANM1_HUMAN	PRMT1	1	1	35000	0.00907
	sp|Q07666|KHDR1_HUMAN	KHDRBS1	5	11	110000	0.2			sp|Q6STE5|SMRD3_HUMAN	SMARCD3	1	1	5900	0.00151
	sp|Q12905|ILF2_HUMAN	ILF2	5	9	150000	0.26			sp|Q96EY7|PTCD3_HUMAN	PTCD3	1	1	9400	0.0024
	sp|O15523|DDX3Y_HUMAN	DDX3Y	5	9	50000	0.0862			sp|P62081|RS7_HUMAN	RPS7	1	1	2800	0.000713
	sp|P26599|PTBP1_HUMAN	PTBP1	5	8	130000	0.22			sp|Q13363|CTBP1_HUMAN	CTBP1	1	1	27000	0.00682
	sp|P52292|IMA1_HUMAN	KPNA2	5	6	52000	0.0895			sp|Q9BQ24|ZFY21_HUMAN	ZFYVE21	1	1	2800	0.000729
	sp|Q9BQE3|TBA1C_HUMAN	TUBA1C	5	6	27000	0.0473			sp|Q9UHB6|LIMA1_HUMAN	LIMA1	1	1	9200	0.00235
	sp|Q5BKZ1|ZN326_HUMAN	ZNF326	5	6	63000	0.11			sp|O15078|CE290_HUMAN	CEP290	1	1	47000	0.012
	sp|P14866|HNRPL_HUMAN	HNRNPL	5	6	75000	0.13			sp|Q96HW7|INT4_HUMAN	INTS4	1	1	8200	0.00209
	sp|P55265|DSRAD_HUMAN	ADAR	5	5	76000	0.13			sp|P67775|PP2AA_HUMAN	PPP2CA	1	1	12000	0.00295
	sp|O94776|MTA2_HUMAN	MTA2	5	5	31000	0.0535			sp|P49642|PRI1_HUMAN	PRIM1	1	1	10000	0.00264
	sp|O60264|SMCA5_HUMAN	SMARCA5	5	5	24000	0.0409			sp|Q14188|TFDP2_HUMAN	TFDP2	1	1	6000	0.00154
	sp|Q96PK6|RBM14_HUMAN	RBM14	5	5	120000	0.21			sp|O75940|SPF30_HUMAN	SMNDC1	1	1	16000	0.00407
	sp|O75643|U520_HUMAN	SNRNP200	5	5	36000	0.062			sp|P60900|PSA6_HUMAN	PSMA6	1	1	17000	0.00443
	sp|P35249|RFC4_HUMAN	RFC4	5	5	20000	0.0352			sp|Q06265|EXOS9_HUMAN	EXOSC9	1	1	7000	0.00181
	sp|Q9Y2W1|TR150_HUMAN	THRAP3	5	5	31000	0.0536			sp|Q9UH73|COE1_HUMAN	EBF1	1	1	22000	0.00555
	sp|O15042|SR140_HUMAN	U2SURP	5	5	31000	0.0539			sp|Q14331|FRG1_HUMAN	FRG1	1	1	20000	0.00512
	sp|P22626|ROA2_HUMAN	HNRNPA2B1	5	5	130000	0.22			sp|Q16656|NRF1_HUMAN	NRF1	1	1	17000	0.00433
	sp|Q9Y265|RUVB1_HUMAN	RUVBL1	5	5	120000	0.21			sp|P62701|RS4X_HUMAN	RPS4X	1	1	17000	0.0043
	sp|Q16531|DDB1_HUMAN	DDB1	5	5	49000	0.0851			sp|Q13547|HDAC1_HUMAN	HDAC1	1	1	18000	0.0046
	sp|P07910|HNRPC_HUMAN	HNRNPC	4	12	2000000	3.51			sp|Q86T24|KAISO_HUMAN	ZBTB33	1	1	8200	0.00211
	sp|P48643|TCPE_HUMAN	CCT5	4	7	23000	0.04			sp|P02788|TRFL_HUMAN	LTF	1	1	18000	0.00451
	sp|Q14103|HNRPD_HUMAN	HNRNPD	4	7	490000	0.85			sp|P09234|RU1C_HUMAN	SNRPC	1	1	13000	0.00327
	sp|P06748|NPM_HUMAN	NPM1	4	7	110000	0.2			sp|P01871|IGHM_HUMAN	IGHM	1	1	6100	0.00156
	IGH1M_MOUSE	Ighg1	4	6	270000	0.46			sp|Q9UI42|CBPA4_HUMAN	CPA4	1	1	16000	0.00401
	sp|Q9Y657|SPIN1_HUMAN	SPIN1	4	6	160000	0.27			sp|Q01469|FABP5_HUMAN	FABP5	1	1	74000	0.0189
	sp|Q1KMD3|HNRL2_HUMAN	HNRNPUL2	4	5	32000	0.0557			sp|Q8IWS0|PHF6_HUMAN	PHF6	1	1	51000	0.0131
	sp|P55072|TERA_HUMAN	VCP	4	5	18000	0.0309			sp|P23284|PPIB_HUMAN	PPIB	1	1	16000	0.00414
	sp|P51532|SMCA4_HUMAN	SMARCA4	4	5	74000	0.13			sp|P46783|RS10_HUMAN	RPS10	1	1	6200	0.00159
	sp|P07900|HS90A_HUMAN	HSP90AA1	4	4	76000	0.13			sp|Q96NI6|LRFN5_HUMAN	LRFN5	1	1	11000	0.00277
	sp|P35579|MYH9_HUMAN	MYH9	4	4	18000	0.0306			sp|Q9UKF6|CPSF3_HUMAN	CPSF3	1	1	8700	0.00223
	sp|P23246|SFPQ_HUMAN	SFPQ	4	4	81000	0.14			sp|Q9Y3Y2|CHTOP_HUMAN	CHTOP	1	1	5000	0.00129
	sp|P51991|ROA3_HUMAN	HNRNPA3	4	4	110000	0.19			sp|P08235|MCR_HUMAN	NR3C2	1	1	8700	0.00224
	sp|Q12824|SNF5_HUMAN	SMARCB1	4	4	27000	0.0474			sp|Q16514|TAF12_HUMAN	TAF12	1	1	13000	0.00328
	sp|P33991|MCM4_HUMAN	MCM4	4	4	59000	0.1			sp|Q9H0E3|SP130_HUMAN	SAP130	1	1	12000	0.0031
	sp|Q13330|MTA1_HUMAN	MTA1	4	4	19000	0.0326			sp|Q9BQ39|DDX50_HUMAN	DDX50	1	1	4000	0.00101
	sp|O14979|HNRDL_HUMAN	HNRNPDL	4	4	80000	0.14			sp|Q9HAH7|FBRS_HUMAN	FBRS	1	1	13000	0.00327
	sp|Q9UNS1|TIM_HUMAN	TIMELESS	4	4	32000	0.0556			sp|P56178|DLX5_HUMAN	DLX5	1	1	16000	0.00416
	sp|Q03252|LMNB2_HUMAN	LMNB2	4	4	22000	0.0384			sp|Q9ULM3|YETS2_HUMAN	YEATS2	1	1	12000	0.00315
	sp|Q6P2Q9|PRP8_HUMAN	PRPF8	4	4	25000	0.0431			sp|P28072|PSB6_HUMAN	PSMB6	1	1	9900	0.00254
	sp|P30260|CDC27_HUMAN	CDC27	4	4	19000	0.0321			sp|O75161|NPHP4_HUMAN	NPHP4	1	1	16000	0.00418
	sp|Q07864|DPOE1_HUMAN	POLE	4	4	15000	0.0266			tr|A0A068BC99|A0A068BC99_HUMAN	BRCA1	1	1	180000	0.0453
	sp|P55795|HNRH2_HUMAN	HNRNPH2	3	11	1300000	2.16			sp|Q9Y3I0|RTCB_HUMAN	RTCB	1	1	9000	0.0023
	sp|P11021|GRP78_HUMAN	HSPA5	3	5	85000	0.15			sp|Q12830|BPTF_HUMAN	BPTF	1	1	7600	0.00195
	sp|Q92769|HDAC2_HUMAN	HDAC2	3	5	61000	0.11			sp|P78527|PRKDC_HUMAN	PRKDC	45	46	1300000	0.34
	sp|P07237|PDIA1_HUMAN	P4HB	3	4	23000	0.0404			sp|Q8IWI9|MGAP_HUMAN	MGA	37	40	1300000	0.33
	sp|P52597|HNRPF_HUMAN	HNRNPF	3	4	25000	0.0433			sp|P43243|MATR3_HUMAN	MATR3	30	90	18000000	4.54
	sp|B2RXH8|HNRC2_HUMAN	HNRNPCL2	3	4	100000	0.18			sp|P52272|HNRPM_HUMAN	HNRNPM	27	105	40000000	10.15
	sp|P61626|LYSC_HUMAN	LYZ	3	4	180000	0.3			sp|Q08211|DHX9_HUMAN	DHX9	27	30	2400000	0.61
	sp|P31942|HNRH3_HUMAN	HNRNPH3	3	4	52000	0.0892			sp|P25205|MCM3_HUMAN	MCM3	23	23	1000000	0.26
	sp|P06576|ATPB_HUMAN	ATP5B	3	4	16000	0.0275			sp|Q6P2Q9|PRP8_HUMAN	PRPF8	23	23	300000	0.0771
	sp|Q96L91|EP400_HUMAN	EP400	3	4	16000	0.0283			sp|P33993|MCM7_HUMAN	MCM7	21	23	1700000	0.44
	sp|Q8WWY3|PRP31_HUMAN	PRPF31	3	3	59000	0.1			sp|Q9H1A4|APC1_HUMAN	ANAPC1	20	21	560000	0.14
	sp|Q96KR1|ZFR_HUMAN	ZFR	3	3	18000	0.0317			sp|P09874|PARP1_HUMAN	PARP1	20	20	760000	0.2
	sp|O60506|HNRPQ_HUMAN	SYNCRIP	3	3	35000	0.0599			sp|Q92841|DDX17_HUMAN	DDX17	19	26	7100000	1.82
	sp|O75367|H2AY_HUMAN	H2AFY	3	3	24000	0.0407			sp|P49736|MCM2_HUMAN	MCM2	19	23	1600000	0.4
	sp|P42167|LAP2B_HUMAN	TMPO	3	3	29000	0.0497			sp|O75643|U520_HUMAN	SNRNP200	19	21	340000	0.0868
	sp|P78347|GTF2I_HUMAN	GTF2I	3	3	12000	0.0209			sp|Q14980|NUMA1_HUMAN	NUMA1	19	20	270000	0.068
	sp|P68371|TBB4B_HUMAN	TUBB4B	3	3	17000	0.0288			sp|Q8IX01|SUGP2_HUMAN	SUGP2	19	19	2700000	0.69
	sp|P62987|RL40_HUMAN	UBA52	3	3	69000	0.12			sp|Q12906|ILF3_HUMAN	ILF3	18	22	1200000	0.3
	sp|Q96I24|FUBP3_HUMAN	FUBP3	3	3	20000	0.0349			sp|P33991|MCM4_HUMAN	MCM4	18	21	5100000	1.31
	sp|Q9BYE7|PCGF6_HUMAN	PCGF6	3	3	26000	0.0447			sp|Q14566|MCM6_HUMAN	MCM6	18	19	1100000	0.28
	sp|Q13148|TADBP_HUMAN	TARDBP	3	3	41000	0.0701			sp|Q00839|HNRPU_HUMAN	HNRNPU	17	20	2900000	0.73
	sp|P42285|SK2L2_HUMAN	SKIV2L2	3	3	16000	0.0271			sp|Q7L590|MCM10_HUMAN	MCM10	17	18	1600000	0.41
	sp|Q8N163|CCAR2_HUMAN	CCAR2	3	3	29000	0.0492			sp|O75533|SF3B1_HUMAN	SF3B1	17	17	460000	0.12
	sp|Q14498|RBM39_HUMAN	RBM39	3	3	19000	0.0332			sp|Q9UNS1|TIM_HUMAN	TIMELESS	17	17	450000	0.11
	sp|Q16643|DREB_HUMAN	DBN1	3	3	22000	0.0378			sp|Q15393|SF3B3_HUMAN	SF3B3	15	17	460000	0.12
	sp|P02545|LMNA_HUMAN	LMNA	3	3	16000	0.0284			sp|Q14683|SMC1A_HUMAN	SMC1A	15	15	280000	0.0722
	sp|Q9P258|RCC2_HUMAN	RCC2	3	3	23000	0.0398			sp|P14866|HNRPL_HUMAN	HNRNPL	14	21	1200000	0.32
	sp|O14497|ARI1A_HUMAN	ARID1A	3	3	12000	0.021			sp|Q13263|TIF1B_HUMAN	TRIM28	14	20	1400000	0.36
	sp|Q58FF8|H90B2_HUMAN	HSP90AB2P	3	3	32000	0.0549			sp|P0DMV9|HS71B_HUMAN	HSPA1B	14	20	1500000	0.38
	sp|Q07955|SRSF1_HUMAN	SRSF1	3	3	34000	0.0586			sp|O43390|HNRPR_HUMAN	HNRNPR	14	15	1200000	0.3
	sp|O96019|ACL6A_HUMAN	ACTL6A	3	3	23000	0.0392			sp|P33992|MCM5_HUMAN	MCM5	14	14	710000	0.18
	sp|O15226|NKRF_HUMAN	NKRF	3	3	18000	0.0316			sp|P21333|FLNA_HUMAN	FLNA	14	14	220000	0.0552
	sp|Q9BXP5|SRRT_HUMAN	SRRT	3	3	23000	0.0395			sp|Q07864|DPOE1_HUMAN	POLE	14	14	250000	0.0644
	sp|P00338|LDHA_HUMAN	LDHA	3	3	15000	0.0265			sp|O94761|RECQ4_HUMAN	RECQL4	13	34	11000000	2.74
	sp|O75419|CDC45_HUMAN	CDC45	2	3	18000	0.0317			sp|Q12905|ILF2_HUMAN	ILF2	13	22	3100000	0.79
	sp|O94906|PRP6_HUMAN	PRPF6	2	3	18000	0.0314			sp|Q15717|ELAV1_HUMAN	ELAVL1	13	20	3100000	0.8
	sp|Q32P51|RA1L2_HUMAN	HNRNPA1L2	2	3	24000	0.0418			sp|Q9UJX3|APC7_HUMAN	ANAPC7	13	19	650000	0.17
	sp|P38919|IF4A3_HUMAN	EIF4A3	2	3	10000	0.0172			sp|Q9NR30|DDX21_HUMAN	DDX21	13	15	890000	0.23
	KV2A7_MOUSE		2	3	280000	0.49			sp|P98175|RBM10_HUMAN	RBM10	13	14	350000	0.0891
	sp|Q15366|PCBP2_HUMAN	PCBP2	2	3	12000	0.0201			sp|O43143|DHX15_HUMAN	DHX15	13	14	690000	0.18
	sp|Q9H1A4|APC1_HUMAN	ANAPC1	2	3	9500	0.0164			sp|P17844|DDX5_HUMAN	DDX5	13	14	1300000	0.34
	sp|P51531|SMCA2_HUMAN	SMARCA2	2	3	24000	0.042			sp|P08670|VIME_HUMAN	VIM	13	14	470000	0.12
	sp|Q96KK5|H2A1H_HUMAN	HIST1H2AH	2	3	290000	0.49			sp|P30260|CDC27_HUMAN	CDC27	13	13	950000	0.24
	sp|P08238|HS90B_HUMAN	HSP90AB1	2	2	19000	0.0327			sp|Q9UQ35|SRRM2_HUMAN	SRRM2	13	13	330000	0.0858
	sp|Q8TAQ2|SMRC2_HUMAN	SMARCC2	2	2	5800	0.0101			sp|P20700|LMNB1_HUMAN	LMNB1	12	16	370000	0.0938
	sp|Q12888|TP53B_HUMAN	TP53BP1	2	2	12000	0.0213			sp|Q9Y230|RUVB2_HUMAN	RUVBL2	12	13	580000	0.15
	sp|Q14691|PSF1_HUMAN	GINS1	2	2	7700	0.0132			sp|O00268|TAF4_HUMAN	TAF4	12	12	460000	0.12
	sp|Q8TDI0|CHD5_HUMAN	CHD5	2	2	24000	0.042			sp|P62736|ACTA_HUMAN	ACTA2	11	99	34000000	8.74
	sp|P38159|RBMX_HUMAN	RBMX	2	2	9200	0.0158			sp|P61978|HNRPK_HUMAN	HNRNPK	11	24	4900000	1.24
	sp|Q9BWF3|RBM4_HUMAN	RBM4	2	2	13000	0.0229			sp|O60506|HNRPQ_HUMAN	SYNCRIP	11	13	340000	0.0866
	sp|Q15365|PCBP1_HUMAN	PCBP1	2	2	8700	0.0151			sp|P55795|HNRH2_HUMAN	HNRNPH2	10	25	16000000	4
	sp|Q29RF7|PDS5A_HUMAN	PDS5A	2	2	6100	0.0106			sp|P04083|ANXA1_HUMAN	ANXA1	10	11	380000	0.0972
	sp|O00268|TAF4_HUMAN	TAF4	2	2	15000	0.026			sp|Q13435|SF3B2_HUMAN	SF3B2	10	11	270000	0.069
	sp|Q14676|MDC1_HUMAN	MDC1	2	2	20000	0.0342			sp|Q1KMD3|HNRL2_HUMAN	HNRNPUL2	10	11	320000	0.0808
	sp|Q8N1G0|ZN687_HUMAN	ZNF687	2	2	9100	0.0157			sp|Q9Y265|RUVB1_HUMAN	RUVBL1	10	10	630000	0.16
	sp|Q13242|SRSF9_HUMAN	SRSF9	2	2	17000	0.029			sp|Q14103|HNRPD_HUMAN	HNRNPD	9	13	3700000	0.94
	sp|P49750|YLPM1_HUMAN	YLPM1	2	2	4800	0.00826			sp|Q15459|SF3A1_HUMAN	SF3A1	9	11	260000	0.0661
	sp|Q6UWP8|SBSN_HUMAN	SBSN	2	2	6600	0.0114			sp|P51991|ROA3_HUMAN	HNRNPA3	9	11	1500000	0.39
	sp|P04406|G3P_HUMAN	GAPDH	2	2	49000	0.0848			sp|O15523|DDX3Y_HUMAN	DDX3Y	9	11	610000	0.16
	sp|Q15424|SAFB1_HUMAN	SAFB	2	2	44000	0.0757			sp|Q96I24|FUBP3_HUMAN	FUBP3	9	10	330000	0.0835
	sp|P62304|RUXE_HUMAN	SNRPE	2	2	14000	0.0237			sp|P55265|DSRAD_HUMAN	ADAR	9	9	330000	0.0843
	sp|P06396|GELS_HUMAN	GSN	2	2	5200	0.00901			sp|Q96PK6|RBM14_HUMAN	RBM14	9	9	730000	0.19
	sp|Q9ULX6|AKP8L_HUMAN	AKAP8L	2	2	14000	0.0238			sp|P63261|ACTG_HUMAN	ACTG1	8	31	43000000	10.99
	sp|Q16629|SRSF7_HUMAN	SRSF7	2	2	8200	0.0142			sp|P06748|NPM_HUMAN	NPM1	8	17	970000	0.25
	sp|Q71DI3|H32_HUMAN	HIST2H3A	2	2	100000	0.18			sp|P52597|HNRPF_HUMAN	HNRNPF	8	16	3300000	0.83
	sp|P14618|KPYM_HUMAN	PKM	2	2	43000	0.0749			sp|B2RXH8|HNRC2_HUMAN	HNRNPCL2	8	16	9000000	2.31
	sp|P01876|IGHA1_HUMAN	IGHA1	2	2	33000	0.0574			sp|P34931|HS71L_HUMAN	HSPA1L	8	11	1900000	0.49
	sp|Q93079|H2B1H_HUMAN	HIST1H2BH	2	2	35000	0.0606			sp|P11142|HSP7C_HUMAN	HSPA8	8	10	440000	0.11
	sp|P51610|HCFC1_HUMAN	HCFC1	2	2	9000	0.0155			sp|O14979|HNRDL_HUMAN	HNRNPDL	8	10	1000000	0.26
	sp|Q9ULU4|PKCB1_HUMAN	ZMYND8	2	2	8900	0.0153			sp|Q9UKM9|RALY_HUMAN	RALY	8	10	790000	0.2
	sp|O60216|RAD21_HUMAN	RAD21	2	2	9900	0.0171			sp|Q8WWY3|PRP31_HUMAN	PRPF31	8	9	270000	0.0685
	sp|P04080|CYTB_HUMAN	CSTB	2	2	180000	0.31			sp|Q9UJX6|ANC2_HUMAN	ANAPC2	8	8	260000	0.0655
	sp|Q96ST3|SIN3A_HUMAN	SIN3A	2	2	14000	0.0236			sp|Q15029|U5S1_HUMAN	EFTUD2	8	8	220000	0.0555
	sp|Q12873|CHD3_HUMAN	CHD3	2	2	170000	0.3			sp|O96019|ACL6A_HUMAN	ACTL6A	8	8	210000	0.0542
	sp|Q12789|TF3C1_HUMAN	GTF3C1	2	2	11000	0.0193			sp|P18583|SON_HUMAN	SON	8	8	140000	0.0356
	sp|Q13813|SPTN1_HUMAN	SPTAN1	2	2	7100	0.0122			sp|Q969R5|LMBL2_HUMAN	L3MBTL2	8	8	330000	0.0845
	sp|Q9UJX5|APC4_HUMAN	ANAPC4	2	2	3100	0.00542			sp|P68371|TBB4B_HUMAN	TUBB4B	8	8	320000	0.0828
	sp|Q13247|SRSF6_HUMAN	SRSF6	2	2	27000	0.0468			sp|P23246|SFPQ_HUMAN	SFPQ	8	8	260000	0.0664
	sp|P02814|SMR3B_HUMAN	SMR3B	1	3	20000	0.0349			sp|P26599|PTBP1_HUMAN	PTBP1	7	13	810000	0.21
	sp|Q13595|TRA2A_HUMAN	TRA2A	1	2	9600	0.0166			sp|Q5BKZ1|ZN326_HUMAN	ZNF326	7	8	360000	0.0915
	sp|Q96I25|SPF45_HUMAN	RBM17	1	2	5400	0.00929			sp|Q86U86|PB1_HUMAN	PBRM1	7	8	110000	0.0288
	sp|Q15906|VPS72_HUMAN	VPS72	1	2	4200	0.00718			sp|Q8TAQ2|SMRC2_HUMAN	SMARCC2	7	7	180000	0.0472
	sp|P35637|FUS_HUMAN	FUS	1	1	23000	0.0394			sp|Q9UJX5|APC4_HUMAN	ANAPC4	7	7	240000	0.0624
	sp|P61964|WDR5_HUMAN	WDR5	1	1	11000	0.0183			sp|P12956|XRCC6_HUMAN	XRCC6	7	7	130000	0.0338
	sp|Q13185|CBX3_HUMAN	CBX3	1	1	16000	0.0268			sp|Q9UQE7|SMC3_HUMAN	SMC3	7	7	120000	0.031
	tr|Q53F64|Q53F64_HUMAN		1	1	32000	0.0553			sp|O75419|CDC45_HUMAN	CDC45	7	7	330000	0.0855
	sp|Q14151|SAFB2_HUMAN	SAFB2	1	1	5300	0.00908			sp|P38919|IF4A3_HUMAN	EIF4A3	7	7	130000	0.0344
	sp|P35250|RFC2_HUMAN	RFC2	1	1	6400	0.0111			sp|Q14839|CHD4_HUMAN	CHD4	7	7	140000	0.0358
	sp|Q969G3|SMCE1_HUMAN	SMARCE1	1	1	5200	0.00905			sp|P62805|H4_HUMAN	HIST1H4A	6	24	2300000	0.59
	sp|P18583|SON_HUMAN	SON	1	1	4700	0.00811			sp|P07910|HNRPC_HUMAN	HNRNPC	6	23	10000000	2.66
	sp|Q12874|SF3A3_HUMAN	SF3A3	1	1	8900	0.0153			sp|Q07666|KHDR1_HUMAN	KHDRBS1	6	14	510000	0.13
	sp|P62314|SMD1_HUMAN	SNRPD1	1	1	9900	0.017			sp|P11021|GRP78_HUMAN	HSPA5	6	8	360000	0.0932
	sp|P35030|TRY3_HUMAN	PRSS3	1	1	17000	0.0298			sp|P22626|ROA2_HUMAN	HNRNPA2B1	6	7	640000	0.16
	sp|P23280|CAH6_HUMAN	CA6	1	1	2300	0.00404			sp|Q16643|DREB_HUMAN	DBN1	6	7	190000	0.049
	sp|Q9BVA1|TBB2B_HUMAN	TUBB2B	1	1	11000	0.0184			sp|O94776|MTA2_HUMAN	MTA2	6	6	140000	0.0347
	sp|Q92750|TAF4B_HUMAN	TAF4B	1	1	8000	0.0137			sp|P38646|GRP75_HUMAN	HSPA9	6	6	170000	0.0435
	sp|Q13867|BLMH_HUMAN	BLMH	1	1	6200	0.0107			sp|P68104|EF1A1_HUMAN	EEF1A1	6	6	280000	0.0724
	sp|P31689|DNJA1_HUMAN	DNAJA1	1	1	5300	0.00918			sp|Q92922|SMRC1_HUMAN	SMARCC1	6	6	100000	0.0255
	sp|Q00059|TFAM_HUMAN	TFAM	1	1	12000	0.0212			sp|P31943|HNRH1_HUMAN	HNRNPH1	5	22	7900000	2.02
	sp|Q15427|SF3B4_HUMAN	SF3B4	1	1	5500	0.00954			IGH1M_MOUSE	Ighg1	5	11	12000000	3
	sp|P31943|HNRH1_HUMAN	HNRNPH1	1	1	13000	0.0223			sp|Q71DI3|H32_HUMAN	HIST2H3A	5	8	710000	0.18
	tr|B2R959|B2R959_HUMAN		1	1	28000	0.0489			sp|P52292|IMA1_HUMAN	KPNA2	5	7	140000	0.0346
	sp|P11387|TOP1_HUMAN	TOP1	1	1	2200	0.00374			sp|Q9Y657|SPIN1_HUMAN	SPIN1	5	7	620000	0.16
	sp|Q96GM5|SMRD1_HUMAN	SMARCD1	1	1	3500	0.00613			sp|O95785|WIZ_HUMAN	WIZ	5	6	79000	0.0204
	sp|P0DOX7|IGK_HUMAN		1	1	5500	0.0095			sp|P13010|XRCC5_HUMAN	XRCC5	5	6	84000	0.0216
	sp|P04083|ANXA1_HUMAN	ANXA1	1	1	4100	0.00713			sp|Q9BQE3|TBA1C_HUMAN	TUBA1C	5	5	130000	0.0325
	sp|Q06587|RING1_HUMAN	RING1	1	1	9700	0.0168			sp|P42167|LAP2B_HUMAN	TMPO	5	5	150000	0.0389
	sp|Q09161|NCBP1_HUMAN	NCBP1	1	1	4400	0.00762			sp|Q9ULU4|PKCB1_HUMAN	ZMYND8	5	5	67000	0.0172
	sp|Q92945|FUBP2_HUMAN	KHSRP	1	1	5000	0.00859			sp|Q14676|MDC1_HUMAN	MDC1	5	5	74000	0.019
	sp|P32119|PRDX2_HUMAN	PRDX2	1	1	16000	0.0276			sp|Q5UIP0|RIF1_HUMAN	RIF1	5	5	84000	0.0216
	sp|P06733|ENOA_HUMAN	ENO1	1	1	4200	0.00717			sp|Q9BRX5|PSF3_HUMAN	GINS3	5	5	100000	0.0263
	tr|B7Z8Y3|B7Z8Y3_HUMAN		1	1	7000	0.012			sp|Q13330|MTA1_HUMAN	MTA1	5	5	89000	0.0228
	sp|Q92785|REQU_HUMAN	DPF2	1	1	5400	0.00924			sp|Q96ST3|SIN3A_HUMAN	SIN3A	5	5	51000	0.013
	sp|Q8NFW8|NEUA_HUMAN	CMAS	1	1	15000	0.0257			sp|Q9BWF3|RBM4_HUMAN	RBM4	5	5	88000	0.0225
	sp|Q9H0D6|XRN2_HUMAN	XRN2	1	1	4900	0.00843			sp|Q16629|SRSF7_HUMAN	SRSF7	5	5	240000	0.0618
	sp|P01857|IGHG1_HUMAN	IGHG1	1	1	26000	0.0453			sp|Q53GS9|SNUT2_HUMAN	USP39	5	5	47000	0.0119
	sp|Q8WXI9|P66B_HUMAN	GATAD2B	1	1	5200	0.00905			sp|Q9BYE7|PCGF6_HUMAN	PCGF6	5	5	190000	0.0492
	sp|P47756|CAPZB_HUMAN	CAPZB	1	1	8600	0.0148			sp|O15042|SR140_HUMAN	U2SURP	5	5	120000	0.0315
	sp|O95983|MBD3_HUMAN	MBD3	1	1	5600	0.00961			KV2A7_MOUSE		4	22	67000000	17.29
	sp|P52907|CAZA1_HUMAN	CAPZA1	1	1	2900	0.00503			sp|P31942|HNRH3_HUMAN	HNRNPH3	4	13	440000	0.11
	sp|P49792|RBP2_HUMAN	RANBP2	1	1	1900	0.00331			sp|Q15424|SAFB1_HUMAN	SAFB	4	5	210000	0.0531
	sp|Q9Y2X0|MED16_HUMAN	MED16	1	1	3900	0.00667			sp|O75367|H2AY_HUMAN	H2AFY	4	5	92000	0.0237
	sp|O95785|WIZ_HUMAN	WIZ	1	1	2600	0.00456			sp|Q92769|HDAC2_HUMAN	HDAC2	4	5	300000	0.0772
	sp|O14744|ANM5_HUMAN	PRMT5	1	1	34000	0.058			sp|P32119|PRDX2_HUMAN	PRDX2	4	5	91000	0.0233
	sp|P49368|TCPG_HUMAN	CCT3	1	1	5300	0.00917			sp|Q12874|SF3A3_HUMAN	SF3A3	4	4	93000	0.0239
	sp|Q9UJX6|ANC2_HUMAN	ANAPC2	1	1	4000	0.00686			sp|Q13185|CBX3_HUMAN	CBX3	4	4	260000	0.0677
	sp|Q9BRX5|PSF3_HUMAN	GINS3	1	1	3500	0.00608			sp|P51532|SMCA4_HUMAN	SMARCA4	4	4	120000	0.0302
	sp|Q86YP4|P66A_HUMAN	GATAD2A	1	1	2200	0.00382			sp|Q8N1G0|ZN687_HUMAN	ZNF687	4	4	85000	0.0219
	sp|Q99459|CDC5L_HUMAN	CDC5L	1	1	4700	0.00806			sp|Q9UMS4|PRP19_HUMAN	PRPF19	4	4	95000	0.0243
	sp|Q92922|SMRC1_HUMAN	SMARCC1	1	1	4600	0.00789			sp|Q9HC84|MUC5B_HUMAN	MUC5B	4	4	170000	0.0429
	sp|P26378|ELAV4_HUMAN	ELAVL4	1	1	14000	0.0244			sp|Q8NFW8|NEUA_HUMAN	CMAS	4	4	94000	0.0241
	sp|Q16352|AINX_HUMAN	INA	1	1	22000	0.0384			sp|Q12888|TP53B_HUMAN	TP53BP1	4	4	44000	0.0114
	sp|P84103|SRSF3_HUMAN	SRSF3	1	1	34000	0.0588			sp|Q9H0D6|XRN2_HUMAN	XRN2	4	4	67000	0.0172
	sp|O75475|PSIP1_HUMAN	PSIP1	1	1	12000	0.0207			sp|Q12789|TF3C1_HUMAN	GTF3C1	4	4	69000	0.0176
	sp|Q9UMS4|PRP19_HUMAN	PRPF19	1	1	10000	0.0174			sp|Q8N163|CCAR2_HUMAN	CCAR2	4	4	49000	0.0125
	sp|Q53GS9|SNUT2_HUMAN	USP39	1	1	7900	0.0136			sp|P49750|YLPM1_HUMAN	YLPM1	4	4	36000	0.00928
	sp|Q14980|NUMA1_HUMAN	NUMA1	1	1	4000	0.0069			sp|P38159|RBMX_HUMAN	RBMX	4	4	150000	0.0376
	sp|Q15517|CDSN_HUMAN	CDSN	1	1	10000	0.0175			sp|O15226|NKRF_HUMAN	NKRF	4	4	67000	0.0173
	sp|P49916|DNLI3_HUMAN	LIG3	1	1	1500	0.00254			sp|Q96L91|EP400_HUMAN	EP400	4	4	51000	0.0129
	sp|Q9BRL6|SRSF8_HUMAN	SRSF8	1	1	6000	0.0103			sp|Q96I25|SPF45_HUMAN	RBM17	4	4	78000	0.02
	sp|Q9HC84|MUC5B_HUMAN	MUC5B	1	1	17000	0.0296			sp|Q9P258|RCC2_HUMAN	RCC2	4	4	91000	0.0234
	sp|P05141|ADT2_HUMAN	SLC25A5	1	1	8000	0.0139			sp|P33778|H2B1B_HUMAN	HIST1H2BB	3	5	2400000	0.61
	sp|P62318|SMD3_HUMAN	SNRPD3	1	1	14000	0.0238			sp|Q96KK5|H2A1H_HUMAN	HIST1H2AH	3	5	850000	0.22
	sp|Q5UIP0|RIF1_HUMAN	RIF1	1	1	2000	0.00341			sp|Q13813|SPTN1_HUMAN	SPTAN1	3	5	43000	0.011
	sp|O75131|CPNE3_HUMAN	CPNE3	1	1	1500	0.00255			sp|Q14498|RBM39_HUMAN	RBM39	3	4	49000	0.0125
	sp|P61326|MGN_HUMAN	MAGOH	1	1	6700	0.0115			sp|Q14691|PSF1_HUMAN	GINS1	3	4	140000	0.0358
	sp|P17010|ZFX_HUMAN	ZFX	1	1	4100	0.007			sp|Q12824|SNF5_HUMAN	SMARCB1	3	4	97000	0.0248
	sp|P07437|TBB5_HUMAN	TUBB	1	1	4300	0.00746			sp|Q15233|NONO_HUMAN	NONO	3	4	120000	0.0308
									sp|Q32P51|RA1L2_HUMAN	HNRNPA1L2	3	4	250000	0.0636
									sp|Q13247|SRSF6_HUMAN	SRSF6	3	4	110000	0.0272
									sp|Q9ULX6|AKP8L_HUMAN	AKAP8L	3	3	54000	0.0138
									sp|Q13148|TADBP_HUMAN	TARDBP	3	3	170000	0.0443
									sp|P0DOX7|IGK_HUMAN		3	3	82000	0.021
									sp|O75475|PSIP1_HUMAN	PSIP1	3	3	93000	0.0238
									sp|P61964|WDR5_HUMAN	WDR5	3	3	130000	0.0332
									sp|P31689|DNJA1_HUMAN	DNAJA1	3	3	47000	0.0121
									sp|P07900|HS90A_HUMAN	HSP90AA1	3	3	54000	0.0137
									sp|O60264|SMCA5_HUMAN	SMARCA5	3	3	46000	0.0119
									sp|P35250|RFC2_HUMAN	RFC2	3	3	63000	0.0161
									sp|Q15365|PCBP1_HUMAN	PCBP1	3	3	78000	0.0201
									sp|Q96KR1|ZFR_HUMAN	ZFR	3	3	70000	0.018
									sp|P51610|HCFC1_HUMAN	HCFC1	3	3	55000	0.014
									sp|P52907|CAZA1_HUMAN	CAPZA1	3	3	81000	0.0207
									sp|P01876|IGHA1_HUMAN	IGHA1	3	3	290000	0.0732
									sp|P35249|RFC4_HUMAN	RFC4	3	3	38000	0.00979
									sp|P78347|GTF2I_HUMAN	GTF2I	3	3	36000	0.00925
									sp|P35637|FUS_HUMAN	FUS	3	3	170000	0.0428
									sp|O14744|ANM5_HUMAN	PRMT5	3	3	60000	0.0153
									sp|P51531|SMCA2_HUMAN	SMARCA2	3	3	73000	0.0187
									sp|Q12873|CHD3_HUMAN	CHD3	3	3	140000	0.035
									sp|P14618|KPYM_HUMAN	PKM	3	3	46000	0.0118
									sp|O60216|RAD21_HUMAN	RAD21	3	3	49000	0.0127
									sp|P01857|IGHG1_HUMAN	IGHG1	3	3	120000	0.0318
									sp|P11387|TOP1_HUMAN	TOP1	3	3	47000	0.0121
									sp|Q86YP4|P66A_HUMAN	GATAD2A	3	3	34000	0.00876
									sp|P02814|SMR3B_HUMAN	SMR3B	2	15	5000000	1.28
									sp|P62987|RL40_HUMAN	UBA52	2	3	570000	0.15
									sp|P62314|SMD1_HUMAN	SNRPD1	2	2	21000	0.00532
									sp|P07237|PDIA1_HUMAN	P4HB	2	2	10000	0.00266
									sp|Q06587|RING1_HUMAN	RING1	2	2	130000	0.034
									sp|O94906|PRP6_HUMAN	PRPF6	2	2	29000	0.00734
									sp|Q13867|BLMH_HUMAN	BLMH	2	2	51000	0.0129
									sp|Q8WXI9|P66B_HUMAN	GATAD2B	2	2	37000	0.00951
									sp|Q969G3|SMCE1_HUMAN	SMARCE1	2	2	31000	0.008
									sp|Q15906|VPS72_HUMAN	VPS72	2	2	34000	0.00862
									sp|Q92785|REQU_HUMAN	DPF2	2	2	30000	0.00758
									sp|P04406|G3P_HUMAN	GAPDH	2	2	27000	0.00687
									sp|P62304|RUXE_HUMAN	SNRPE	2	2	160000	0.0402
									sp|P07437|TBB5_HUMAN	TUBB	2	2	27000	0.00684
									sp|Q00059|TFAM_HUMAN	TFAM	2	2	64000	0.0164
									sp|Q15517|CDSN_HUMAN	CDSN	2	2	55000	0.0142
									sp|O14497|ARI1A_HUMAN	ARID1A	2	2	29000	0.00738
									sp|P04080|CYTB_HUMAN	CSTB	2	2	53000	0.0136
									sp|P62318|SMD3_HUMAN	SNRPD3	2	2	220000	0.0551
									sp|Q58FF8|H90B2_HUMAN	HSP90AB2P	2	2	46000	0.0117
									sp|Q16531|DDB1_HUMAN	DDB1	2	2	17000	0.00443
									sp|P47756|CAPZB_HUMAN	CAPZB	2	2	46000	0.0118
									sp|P14625|ENPL_HUMAN	HSP90B1	2	2	34000	0.0088
									sp|Q07955|SRSF1_HUMAN	SRSF1	2	2	37000	0.00948
									sp|Q96GM5|SMRD1_HUMAN	SMARCD1	2	2	26000	0.0067
									sp|Q99459|CDC5L_HUMAN	CDC5L	2	2	29000	0.00735
									sp|P84103|SRSF3_HUMAN	SRSF3	2	2	150000	0.0375
									sp|P49792|RBP2_HUMAN	RANBP2	2	2	16000	0.00397
									sp|P06733|ENOA_HUMAN	ENO1	2	2	50000	0.0128
									sp|Q93079|H2B1H_HUMAN	HIST1H2BH	2	2	160000	0.0407
									sp|P42285|SK2L2_HUMAN	SKIV2L2	2	2	35000	0.00904
									sp|Q03252|LMNB2_HUMAN	LMNB2	2	2	33000	0.00843
									tr|Q53F64|Q53F64_HUMAN		1	2	390000	0.0995
									sp|P23280|CAH6_HUMAN	CA6	1	2	5400	0.00137
									sp|Q6UWP8|SBSN_HUMAN	SBSN	1	2	6000	0.00153
									sp|O95983|MBD3_HUMAN	MBD3	1	1	18000	0.00459
									sp|Q14151|SAFB2_HUMAN	SAFB2	1	1	14000	0.00357
									sp|Q15427|SF3B4_HUMAN	SF3B4	1	1	35000	0.00909
									sp|P61626|LYSC_HUMAN	LYZ	1	1	230000	0.0598
									sp|P48643|TCPE_HUMAN	CCT5	1	1	4600	0.00117
									sp|Q9BVA1|TBB2B_HUMAN	TUBB2B	1	1	35000	0.00898
									sp|P35030|TRY3_HUMAN	PRSS3	1	1	210000	0.054
									sp|Q92750|TAF4B_HUMAN	TAF4B	1	1	71000	0.0181
									sp|Q8TDI0|CHD5_HUMAN	CHD5	1	1	53000	0.0135
									sp|P08238|HS90B_HUMAN	HSP90AB1	1	1	13000	0.0034
									sp|P05141|ADT2_HUMAN	SLC25A5	1	1	34000	0.0086
									sp|P55072|TERA_HUMAN	VCP	1	1	3000	0.000764
									tr|B2R959|B2R959_HUMAN		1	1	8300	0.00214
									sp|Q13595|TRA2A_HUMAN	TRA2A	1	1	19000	0.00499
									sp|Q9Y2W1|TR150_HUMAN	THRAP3	1	1	25000	0.00632
									tr|B7Z8Y3|B7Z8Y3_HUMAN		1	1	16000	0.00401
									sp|P06396|GELS_HUMAN	GSN	1	1	6500	0.00168
									sp|P35579|MYH9_HUMAN	MYH9	1	1	6700	0.00172
									sp|Q92945|FUBP2_HUMAN	KHSRP	1	1	12000	0.00309
									sp|Q15366|PCBP2_HUMAN	PCBP2	1	1	44000	0.0111
									sp|Q9BXP5|SRRT_HUMAN	SRRT	1	1	12000	0.00308
									sp|P02545|LMNA_HUMAN	LMNA	1	1	31000	0.00792
									sp|O75131|CPNE3_HUMAN	CPNE3	1	1	14000	0.00352
									sp|Q13242|SRSF9_HUMAN	SRSF9	1	1	43000	0.011
									sp|Q9BRL6|SRSF8_HUMAN	SRSF8	1	1	35000	0.009
									sp|Q29RF7|PDS5A_HUMAN	PDS5A	1	1	13000	0.00322
									sp|P06576|ATPB_HUMAN	ATP5B	1	1	11000	0.00291
									sp|Q09161|NCBP1_HUMAN	NCBP1	1	1	17000	0.00434
									sp|P17010|ZFX_HUMAN	ZFX	1	1	29000	0.00739
									sp|P26378|ELAV4_HUMAN	ELAVL4	1	1	37000	0.00945
									sp|Q9Y2X0|MED16_HUMAN	MED16	1	1	9800	0.0025
									sp|Q16352|AINX_HUMAN	INA	1	1	55000	0.014
									sp|P49368|TCPG_HUMAN	CCT3	1	1	8600	0.00219
									sp|P00338|LDHA_HUMAN	LDHA	1	1	11000	0.0029
									sp|P61326|MGN_HUMAN	MAGOH	1	1	17000	0.00431
									sp|P49916|DNLI3_HUMAN	LIG3	1	1	6100	0.00157
