# Supplementary material for: DNA replication initiation factor RECQ4 possesses a role in antagonizing DNA replication initiation
Source: Nat Commun. 2023 Mar 4;14:1233. doi: 10.1038/s41467-023-36968-1 (PMC9985596; doi:10.1038/s41467-023-36968-1)
Supplement: Supplementary file 4 — Supplementary Data 2 [file 41467_2023_36968_MOESM4_ESM.xlsx]

## Sheet: Sheet1
Reference	Gene Symbol	Total
UPTR:Q9H0D7_ HUMAN	MCM10	25
UPSP :RECQ4_ HUMAN	RECQL4	23
UPSP:MCM2_HUMAN	MCM2	21
UPSP:HNRPM_HUMAN	HNRNPM	20
UPSP:MCM7_HUMAN	MCM7	19
UPSP:MCM6_HUMAN	MCM6	17
UPSP:MCM3_HUMAN	MCM3	16
UPSP:MCM4_HUMAN	MCM4	15
UPSP:MCM5_HUMAN	MCM5	12
UPSP:MATR3_HUMAN	MATR3	11
UPSP:HNRH1_HUMAN	HNRH1	10
UPSP:DDX17_HUMAN	DDX17	10
UPSP:UN84B_HUMAN	SUN2	9
UPSP:ANM5_HUMAN	PRMT5	9
UPSP:HNRPK_HUMAN	HNRPK	8
UPTR:Q65ZQ1_ HUMAN		8
UPTR:Q5T8M8_ HUMAN	ACTA1	8
UPSP:KIF11_HUMAN	KIF11	8
UPSP:TR150_HUMAN	BCLAF2	8
UPSP:SF3B3_HUMAN	SF3B3	7
UPSP:TIM_HUMAN	TIM	7
UPSP:BCLF1_HUMAN	BCLAF1	7
UPTR:Q6PJ43_ HUMAN	ACTG1	6
UPSP:STK38_HUMAN	STK38	6
GP:AF178454_1		6
UPSP:U520_HUMAN	SNRNP200	6
UPSP:RBM10_HUMAN	RBM10	5
UPSP:U5S1_HUMAN	EFTUD2	5
UPSP:DDX5_HUMAN	DDX5	5
UPSP:CC45L_HUMAN	CDC45	4
UPSP:NPM_HUMAN	NPM	4
UPSP:HNRPD_HUMAN	HNRNPD	4
UPSP:DHX15_HUMAN	DHX15	4
UPTR:Q68CV7_ HUMAN	SPINDOC	4
UPSP:SATB2_HUMAN	SATB2	4
UPSP:HNRCL_HUMAN	HNRCL	4
UPSP:HS70L_HUMAN	HSPA1L	4
UPSP:SF3B1_HUMAN	SF3B1	4
UPSP:PARP1_HUMAN	PARP1	3
UPSP:HNRPC_HUMAN	HNRNPC	3
UPSP:MEP50_HUMAN	MEP50	3
UPTR:Q9BRT9_HUMAN	GINS4	3
UPSP:SAM68_HUMAN	SAM68	3
UPSP:HNRPF_HUMAN	JNRPF	2
UPSP:TBA2_HUMAN	TBA2	2
UPSP:HSP7C_HUMAN	HSPA8	2
UPSP:HNRPR_HUMAN	HNRNPR	2
UPSP:HNRPU_HUMAN	HNRNPU	2
UPSP:RIF1_HUMAN	RIF1	2
UPTR:Q9BYX7_HUMAN	ACTBL3	2
UPSP:SATB1_HUMAN	SATB1	2
UPTR:Q6LC01_HUMAN	TBB	2
UPSP:TBA6_HUMAN	TBA6	2
UPTR:Q9BR70_HUMAN	U2SURP	2
UPSP:RBM14_HUMAN	RBM14	2
UPSP:SPIN1_HUMAN	SPIN1	2
UPSP:RPB2_HUMAN	RPB2	2
UPSP:INT10_HUMAN	INTS10	2
UPSP:ANM1_HUMAN	PRMT1	2
UPTR:Q9H870_HUMAN	GINS3	2
UPSP:SPT5H_HUMAN	SUPT5H	2
UPTR:Q7Z353_HUMAN	HDX	2
UPTR:Q6ZSQ4_HUMAN	FLJ45296	2
UPSP:HXD13_HUMAN	HOXD13	1
UPTR:Q6AHW4_HUMAN	RIOX2	1
UPSP:H2B1B_HUMAN	H2B1B	1
UPSP:INT2_HUMAN	INTS2	1
UPSP:HNRH2_HUMAN	HNRNPH2	1
UPSP:PRKDC_HUMAN	PRKDC	1
UPSP:TIM50_HUMAN	TIMM50	1
UPSP:SF3A1_HUMAN	SF3A1	1
UPSP:INT1_HUMAN	INTS10	1
UPTR:Q562P9_HUMAN	ACT	1
UPSP:CDC27_HUMAN	APC3	1
UPTR:Q75QN2_HUMAN	INTS8	1
UPSP:PRP8_HUMAN	PRPF8	1
UPTR:Q5JP53_HUMAN	TUBB	1
GP:BC031514_1		1
UPSP:PHF22_HUMAN	INTS12	1
UPSP:ZBT24_HUMAN	ZBTB24	1
UPSP:ADT2_HUMAN	ADT2	1
UPTR:Q6PJP4_HUMAN	INTS6	1
UPTR:Q9NWZ6_HUMAN	TIPIN	1
UPSP:TADBP_HUMAN	TARDBP	1
UPTR:Q6FGB8_HUMAN	H4C1	1
UPSP:SF3A3_HUMAN	SF3A3	1
UPSP:TBB6_HUMAN	TBB6	1
UPSP:HNRPQ_HUMAN	HNRNPQ	1
UPTR:Q9C0C9_HUMAN	UBE2O	1
UPSP:PSF1_HUMAN	GINS1	1
UPSP:CL011_HUMAN	CD8B	1
UPSP:GRP75_HUMAN	HSPA9	1
UPSP:CG026_HUMAN	CG026	1
UPSP:ARS2_HUMAN	ARS2	1
UPSP:LAP4_HUMAN	SCRIB	1
UPSP:KV2A_HUMAN	KV2A	1
UPSP:NPIL1_HUMAN	NPIL1	1
UPSP:SFRS3_HUMAN	SFRS3	1
UPSP:PSF2_HUMAN	GINS2	1
UPSP:DDX3X_HUMAN	DDX3X	1
UPSP:2AAA_HUMAN	2AAA	1
UPSP:RNPC2_HUMAN	RBM39	1
UPSP:HDAC1_HUMAN	HDAC1	1
UPSP:RT29_HUMAN	DAP3	1
UPSP:RT35_HUMAN	MRPS35	1
UPSP:GRP78_HUMAN	HSPA5	1
UPSP:H2A1A_HUMAN	H2A1A	1
UPSP:RUVB1_HUMAN	RUVB1	1
UPSP:HSP71_HUMAN	HSP71	1
UPSP:ICLN_HUMAN	ICLN	1
UPSP:DHX9_HUMAN	DHX9	1
UPSP:RPB3_HUMAN	RPB3	1
UPSP:ELL_HUMAN	ELL	1
UPTR:Q96G32_HUMAN	INTS4	1
UPSP:SPIN2_HUMAN	SPIN2	1
UPSP:CAZA1_HUMAN	CAPZA1	1
UPTR:Q5TA51_HUMAN	INTS11	1
UPSP:H2B1C_HUMAN	H2B1C	1
UPTR:Q9BRX5_HUMAN	GINS3	1
UPSP:H3T_HUMAN	H3.4	1
