# Supplementary material for: DNA replication initiation factor RECQ4 possesses a role in antagonizing DNA replication initiation
Source: Nat Commun. 2023 Mar 4;14:1233. doi: 10.1038/s41467-023-36968-1 (PMC9985596; doi:10.1038/s41467-023-36968-1)
Supplement: Supplementary file 6 — Source Data [file 41467_2023_36968_MOESM6_ESM.xlsx]

## Sheet: Figure 1b
Figure 1b
	FLAG
	tubulin

## Sheet: Figure 1c
			WT			Q757X			293				Q4KD+vector
		Day 0	1.0455	0.987	0.9675	1.0115	1.0115	0.977	1.1837	0.9388	0.8776	1.1482	0.9259	0.9259
		Day 1	1.1169	1.0584	1.1169	1.2126	1.1781	1.2126	0.9072	1.1212	1.2435	1.0914	1.0914	0.8694
		Day 2	1.8117	1.7532	1.7727	2.0517	2.1379	2.1379	1.5944	1.4847	2.0331	1.3803	0.7831	1.0618
		Day 3	3.6169	3.3052	3.4221	5.2011	4.8046	4.6494	3.7344	4.0238	4.3132	1.8642	1.9878	2.1423
		Day 4	9.1558	7.1688	6.7207	12.9137	11.1034	12.2413	7.263	7.3822	7.0776	2.508	3.0609	2.6522

## Sheet: Figure 2a
		FLAG
		tubulin
		Histone H3
		PP2A

## Sheet: Figure 2b
	ORC2							MCM7						LAMIN A/C
	CDC6							CDC45
	CDT1							GINS
	MCM2							DNA pol d

## Sheet: Figure 2d
	FLAG						GINS2						UBA1
	MCM2						GINS4						ACLY
							APC5						BUB3
	MCM7
	CDC45						APC1

## Sheet: Figure 3b
	RECQ4													APC1
	MCM5
														APC11
	GINS2													BUB3

## Sheet: Figure 3e
	FLAG												APC1
													APC5
	MCM7
													BUB3
	CDC45
	GINS4												EMI1

## Sheet: Figure 3f
		APC5
		Actin

## Sheet: Figure 3g
		FLAG						GINS2
		MCM2						CDC45
		MCM7						p32

## Sheet: Figure 4b
	FLAG
	APC1
	APC5

[truncated: 27 more sheets: Figure 4c, Figure 4e, Figure 5b, Figure 5c, Figure 5d, Figure 5e, Figure 5f, Figure 5g, Figure 5h, Figure 6a, Figure 6b, Figure 6c, Figure 6d, Figure 6e, Figure 6f, Figure 6g, Figure 7b, Figure 7c, Figure 7e, Figure 7f …]
